# Supplementary material for: Combination of Machine Learning and Analytical Correlations for Establishing Quantitative Compliance between the Trolox Equivalent Antioxidant Capacity Values Obtained via Electron Paramagnetic Resonance and Ultraviolet–Visible Spectroscopies
Source: Int J Mol Sci. 2022 Oct 3;23(19):11743. doi: 10.3390/ijms231911743 (PMC9569636; doi:10.3390/ijms231911743)
Supplement: Supplementary file 1 [file ijms-23-11743-s001.zip]

Archive with 1 entries (1 files):
- ijms-1952063-supplementary.pdf
